# Supplementary material for: The Effects of Probiotic Supplementation on Experimental Acute Pancreatitis: A Systematic Review and Meta-Analysis
Source: PLoS One. 2012 Nov 13;7(11):e48811. doi: 10.1371/journal.pone.0048811 (PMC3496732; doi:10.1371/journal.pone.0048811)
Supplement: Table S1 — Risk of bias of individual studies. yes = low risk of bias, no = high risk of bias, ? = unclear risk of bias, n.a. = not applicable. * = assesment of the oucome measure histopathology was blinded, other relevant outcome measures were not blinded. ∧∧ Risk of bias in the analysis because animals were replaced. # solely animals with severe AP are included in the analysis (risk of underestimating the effect of probiotics). (XLS) [file pone.0048811.s001.xls]

## Sheet: Sheet1
	Akyol, 2003	Chen, 2007	Deng, 2000	Horst, 2009	Karen, 2010	Lutgendorff, 2008	Mangiante, 2001	Muftuoglu, 2006	Qin, 2006	Sahin, 2007	Tarasenko, 2000	v Minnen, 2006	Yang, 2006
1) Was it stated in the method section that the experiment was randomized?	yes	yes	yes	yes	yes	yes	no	yes	yes	no	no	yes	yes
2) In case the answer at 1) was yes: Was the method of randomization adequate?	?	?	?	?	?	?		?	?			yes	?
2) In case the answer at 1) was no: Were the groups similar at baseline?							?			?	?
3) Was the allocation to the different groups during the randomization process concealed?	?	?	?	?	?	?	na	?	?	na	na	?	?
4) Were the caregivers blinded for the allocation of the animals to the specific groups	?	?	?	?	?	yes	?	?	?	?	?	yes	?
5) Was the outcome assessment blinded?	yes*	?	?	yes*	yes*	yes	yes	yes*	?	?	?	yes	?
6) Methods for outcome assessment the same in both groups?	yes	yes	yes	yes	yes	yes	yes	yes	yes	yes	yes	yes	yes
7) Is the timing of the intervention during the day similar in both groups?	?	?	?	?	?	yes	no	no	?	?	no	yes	no
8) Was the outcome assessment randomized across the groups?	?	?	?	?	?	?	?	?	?	?	?	?	?
9) Number of excluded animals specified per experimental group for each outcome measure?	yes	yes	yes	yes	yes	yes	yes #	yes	yes	yes	?	yes	?
10) Reason for exclusion mentioned for each excluded animal?	no	na	na	yes	yes ^^	na	na	na	na	na	no	yes	yes
